# Supplementary material for: New Synthetic Cathinones and Phenylethylamine Derivatives Analysis in Hair: A Review
Source: Molecules. 2021 Oct 12;26(20):6143. doi: 10.3390/molecules26206143 (PMC8538434; doi:10.3390/molecules26206143)
Supplement: Supplementary file 1 [file molecules-26-06143-s001.zip]

Archive with 1 entries (1 files):
- molecules-1396613-supplementary.pdf
